# Supplementary material for: Effect of Donor Nb(V) Doping on the Surface Reactivity, Electrical, Optical and Photocatalytic Properties of Nanocrystalline TiO2
Source: Materials (Basel). 2024 Jan 11;17(2):375. doi: 10.3390/ma17020375 (PMC10817237; doi:10.3390/ma17020375)
Supplement: Supplementary file 1 [file materials-17-00375-s001.zip]

Archive with 1 entries (1 files):
- materials-2771460-supplementary.pdf
